# Supplementary material for: Entomopathogenic fungal infection leads to temporospatial modulation of the mosquito immune system
Source: PLoS Negl Trop Dis. 2018 Apr 23;12(4):e0006433. doi: 10.1371/journal.pntd.0006433 (PMC5933799; doi:10.1371/journal.pntd.0006433)
Supplement: S1 Table — (XLS) [file pntd.0006433.s008.xls]

## Sheet: primer sequences
	S1 Table. Primer sequences used in qPCR.
	Gene ID	Gene Name	Forward Primer Sequence	Reverse Primer Sequence	Reference
	AAEL005432	Mesh	GGCGTGGGGAAAGCGTTATT	TTCGGGGGTAAGAATTGTGACG	Xiao et al. 2017
	AAEL004175	Rps17	TCCGTGGTATCTCCATCAAGCT	CACTTCCGGCACGTAGTTGTC	Joubert et al. 2016
	AAEL008634	JNK	GATCCGGGGAGGAGTGCTG	CATGAACGAGGGCGACGG	Xiao et al. 2017
	AAEL003723	LysC11	CCACGGCAACTGGATATGTCT	TCTGCGTCACCTTGGTGGTAT	Ramirez et al. 2012
	AAEL007624	Rel2	TTTGAATGTGCTGTTGGGTC	GAATGTTGTTTCCGTGCTTA	Wang et al. 2015
	AAEL011763	PPO3	TTGCTAAGAAAGATCGCCGT	AATCGGTGCCTGTAGATTGG	Wang et al. 2015
	AAEL013492	PPO5	ATGACCGACTGGAAAACTGG	ACGTTTGGCCTCCATACTTG	Wang et al. 2015
	AAEL011616	CLSP2	GTTGGGGTGGTGTAAAATGG	ACGACCAGTGTGGACTGACA	Wang et al. 2015
	AAEL000087	TEP22	TACCTCCTGGTACGTGACCG	TACTTCACCTCGCTTTATCG	Wang et al. 2015
	AAEL003389	ATT	TTGGCAGGCACGGAATGTCTTG	TGTTGTCGGGACCGGGAAGTG	Ramirez et al. 2012
	AAEL015515	CECG	TCACAAAGTTATTTCTCCTGATCG	GCTTTAGCCCCAGCTACAAC	Barletta et al. 2012
	AAEL009692	STAT	CACACAAAAAGGACGAAGCA	TCCAGTTCCCCTAAAGCTCA	Barletta et al. 2012
	AAEL003396	RPs49	GCTATGACAAGCTTGCCCCCA	TCATCAGCACCTCCAGCT	Barletta et al. 2012
	AAEL007696	REL1	TGGTGGTGGTGTCCTGCGTAAC	CTGCCTGGCGTGACCGTATCC	Pan et al. 2011
	AAEL003832	DEFC	TTGTTTGCTTCGTTGCTCTTT	ATCTCCTACACCGAACCCACT	Pan et al. 2011
	AAEL007563	DUOX1	ATGCTGAGCCCAGAGAGATT	TTTCCTCATCAGTCCAATCG	Pan et al. 2011
	AAEL007562	DUOX2	CGTGGCGGAGTATTTCAGT	GCAAATTCATCAGCAACCAC	Pan et al. 2011
	AAEL006271	CUSOD2	TATGCTTCCAAAAAGGCGATC	GTGAATGTGGAATCCATGCTT	Pan et al. 2011
	AAEL004112	TPX	TCGACCGACAGTCACTTCAC	CTGGCGGAGATTCTGCTTAC	Pan et al. 2011
	AAEL008397	GPX	ATATGGCGAAACGGAAGGTC	TCCCCGTTGACGTATATCTTG	Pan et al. 2011
	AAEL013407	CAT1A	TGTTCAAGGAGTCCCAGAAGG	GACGACACGCTCCGGAATAC	Pan et al. 2011
		16s rRNA	TCCTACGGGAGGCAGCAGT	GGACTACCAGGGTATCTAATCCTGTT	Nadkarni et al. 2002
