# Supplementary material for: Entomopathogenic fungal infection leads to temporospatial modulation of the mosquito immune system
Source: PLoS Negl Trop Dis. 2018 Apr 23;12(4):e0006433. doi: 10.1371/journal.pntd.0006433 (PMC5933799; doi:10.1371/journal.pntd.0006433)
Supplement: S2 Table — ND (not determined) indicates that values could not be calculated because mortality was lower than 50% or 95% at the end of the experiment. (XLSX) [file pntd.0006433.s009.xlsx]

## Sheet: Sheet1
	S2 Table. Calculated LT50 and LT95 values for each of the fungal isolates used against adult Aedes aegypti. ND (not determined) indicates that values could not be calculated because mortality was lower than 50% or 95% at the end of the experiment.
	Fungal Isolate	LT50 (95% CI)	LT95 (95% CI)
	B. bassiana (MBC 076)	7.39 (6.98 - 7.78)	13.05 (12.40 - 13.85)
	B. brongniartii (MBC 397)	9.25 (8.88 - 9.62)	14.28 (13.64 - 15.05)
	I. javanica (MBC 524)	12.44 (11.8 - 13.17)	ND
	T. roseum (MBC 071)	ND	ND
